# Supplementary material for: Stability and Dissolution Behavior Changes After Drug Compounding for Pediatric Cardiovascular Pharmacotherapy
Source: Pharmaceutics. 2025 Apr 19;17(4):535. doi: 10.3390/pharmaceutics17040535 (PMC12030496; doi:10.3390/pharmaceutics17040535)
Supplement: Supplementary file 1 [file pharmaceutics-17-00535-s001.zip]

Archive with 1 entries (1 files):
- pharmaceutics-3589689-supplementary.pdf
